# Supplementary material for: Accurate Early Detection and EGFR Mutation Status Prediction of Lung Cancer Using Plasma cfDNA Coverage Patterns: A Proof-of-Concept Study
Source: Biomolecules. 2024 Jun 17;14(6):716. doi: 10.3390/biom14060716 (PMC11202186; doi:10.3390/biom14060716)
Supplement: Supplementary file 1 [file biomolecules-14-00716-s001.zip]

Archive with 2 entries (2 files):
- supplementary _tables.xlsx
- Supplementary.pdf
