# Supplementary material for: Accurate Early Detection and EGFR Mutation Status Prediction of Lung Cancer Using Plasma cfDNA Coverage Patterns: A Proof-of-Concept Study
Source: Biomolecules. 2024 Jun 17;14(6):716. doi: 10.3390/biom14060716 (PMC11202186; doi:10.3390/biom14060716)
Supplement: Supplementary file 1 [file biomolecules-14-00716-s001.zip › supplementary _tables.xlsx]

## Sheet: TableS1.196cohort
	Table S1. Detailed information of 196 samples for building models
collected_date	sample	group	age	gender	trainingorvali_screening	survival or not	endpoint	molecular subtype	EGFR	histological subtype	stage_less
2022-09-26	FTBJ0P0018-1-TWN1	Cancer	50	f	Validation	yes				LUAD	I
2022-09-26	FTBJ0P0020-1-TWN1	Cancer	69	f	Validation	yes		EGFR 19del	EGFR 19del	LUAD	I
2022-09-26	FTBJ0P0021-1-TWN1	Cancer	73	m	Training	yes				LUAD	I
2022-09-26	FTBJ0P0023-1-TWN1	Cancer	58	f	Validation	yes		ERBB2		LUAD	I
2022-10-08	FTBJ0P0024-1-TWN1	Cancer	50	m	Training	yes		EML4-ALK		LUAD	IV
2022-10-10	FTBJ0P0026-1-TWN1	Cancer	65	f	Validation	yes		KRAS		LUAD	IV
2022-10-12	FTBJ0P0027-1-THN1	Cancer	72	m	Training	yes				LUAD	IV
2022-10-12	FTBJ0P0028-1-THN1	Cancer	85	m	Training	yes				LUSC	I
2022-10-12	FTBJ0P0031-1-THN1	Cancer	67	f	Training	yes		KRAS		LUAD	I
2022-10-12	FTBJ0P0032-1-THN1	Cancer	70	m	Training	yes				LUAD	IV
2022-10-12	FTBJ0P0033-1-THN1	Cancer	74	m	Training	yes		EGFR L858R, HER2	EGFR L858R	LUAD	I
2022-10-24	FTBJ0P0036-1-THN1	Cancer	48	NA	Validation	yes		ALK		LUAD	IV
2022-10-24	FTBJ0P0037-1-THN1	Cancer	38	f	Training	yes				LUAD	IV
2022-10-25	FTBJ0P0039-1-THN1	Cancer	59	m	Training	yes		EGFR 19del	EGFR 19del	SCLC	III
2022-10-25	FTBJ0P0040-1-THN1	Cancer	69	m	Training	yes		EGFR	EGFR	LUAD	IV
2022-10-26	FTBJ0P0041-1-THN1	Cancer	50	f	Validation	yes		EGFR L858R	EGFR L858R	LUAD	IV
2022-10-27	FTBJ0P0043-1-THN1	Cancer	68	m	Validation	yes		EGFR T790m	EGFR T790m	LUAD	IV
2022-10-28	FTBJ0P0045-1-THN1	Cancer	75	m	Training	yes		EGFR L858R	EGFR L858R	LUAD	IV
2022-11-07	FTBJ0P0050-1-THN1	Cancer	39	f	Training	yes				LUAD	IV
2022-11-08	FTBJ0P0051-1-THN1	Cancer	52	m	Training	yes				LUAD	I
2022-11-08	FTBJ0P0052-1-THN1	Cancer	68	NA	Training	yes				LUAD	I
2022-11-08	FTBJ0P0053-1-THN1	Cancer	64	m	Training	yes		MET14		LUAD	I
2022-11-14	FTBJ0P0060-1-THN1	Cancer	83	NA	Validation	yes		EGFR G719s	EGFR G719s	LUAD	III
2022-11-14	FTBJ0P0061-1-THN1	Cancer	85	NA	Training	yes		EGFR	EGFR	LUAD	IV
2022-11-15	FTBJ0P0065-1-THN1	Cancer	73	f	Validation	yes		EGFR	EGFR	LUAD	IV
2022-11-17	FTBJ0P0067-1-THN1	Cancer	72	m	Training	yes		EGFR L858R	EGFR L858R	LUSC	III
2022-11-17	FTBJ0P0068-1-THN1	Cancer	63	f	Training	yes				LUAD	IV
2022-11-17	FTBJ0P0069-1-THN1	Cancer	62	m	Training	yes				LUAD	III
2022-11-18	FTBJ0P0070-1-THN1	Cancer	63	m	Training	yes				LUAD	IV
2022-11-18	FTBJ0P0071-1-THN1	Cancer	50	m	Training	yes		ALK		LUAD	IV
2022-11-18	FTBJ0P0072-1-THN1	Cancer	77	NA	Training	yes		EGFR 19del	EGFR 19del	LUAD	IV
2022-11-23	FTBJ0P0078-1-THN1	Cancer	77	m	Training	yes				LUAD	IV
2022-11-23	FTBJ0P0079-1-THN1	Cancer	45	m	Validation	yes				LUAD	III
2022-11-24	FTBJ0P0080-1-THN1	Cancer	70	m	Training	yes				LUAD	IV
2022-11-24	FTBJ0P0082-1-THN1	Cancer	69	f	Training	no	2023-11-01	EGFR L858R	EGFR L858R	LUAD	I
2022-11-28	FTBJ0P0084-1-THN1	Cancer	59	f	Validation	yes		NCOA4-RET		LUAD	IV
2022-12-01	FTBJ0P0087-1-THN1	Cancer	55	m	Validation	yes				LUAD	IV
2022-11-25	FTBJ0P0088-1-THN1	Cancer	NA	NA	Validation	yes		CD74-ROS1		LUAD	I
2022-12-28	FTBJ0P0090-1-THN1	Cancer	52	NA	Validation	yes		EGFR L858R	EGFR L858R	LUAD	III
2022-12-30	FTBJ0P0092-1-THN1	Cancer	53	f	Training	yes		EGFR L858R	EGFR L858R	LUAD	IV
2022-12-30	FTBJ0P0093-1-THN1	Cancer	68	f	Validation	yes		EGFR 19del	EGFR 19del	LUAD	IV
2022-12-30	FTBJ0P0094-1-THN1	Cancer	50	f	Training	yes				LUAD	IV
2023-01-03	FTBJ0P0095-1-THN1	Cancer	72	m	Validation	yes				LUSC	III
2023-01-03	FTBJ0P0096-1-THN1	Cancer	59	m	Validation	yes		EGFR L858R	EGFR L858R	SCLC	III
2023-01-04	FTBJ0P0098-1-THN1	Cancer	81	f	Training	yes				LUAD	I
2023-01-09	FTBJ0P0100-1-THN1	Cancer	71	m	Training	yes		KRAS		LUSC	III
2023-01-09	FTBJ0P0101-1-THN1	Cancer	62	m	Validation	yes				LUAD	I
2023-01-11	FTBJ0P0102-1-THN1	Cancer	70	f	Training	yes		EGFR 19del	EGFR 19del	LUSC	III
2023-01-11	FTBJ0P0103-1-THN1	Cancer	46	m	Training	yes		EGFR 19del	EGFR 19del	LUAD	IV
2023-01-11	FTBJ0P0104-1-THN1	Cancer	69	m	Validation	yes		EGFR L858R	EGFR L858R	LUAD	IV
2023-01-12	FTBJ0P0106-1-THN1	Cancer	63	f	Training	yes				LUAD	I
2023-01-28	FTBJ0P0107-1-THN1	Cancer	62	m	Validation	yes				NA	III
2023-01-28	FTBJ0P0109-1-THN1	Cancer	62	f	Training	yes				LUAD	IV
2023-01-28	FTBJ0P0110-1-THN1	Cancer	NA	NA	Training	yes		EGFR	EGFR	LUSC	II
2023-01-29	FTBJ0P0111-1-THN1	Cancer	46	f	Training	no	2024-04-09			LUAD	IV
2023-02-01	FTBJ0P0118-1-THN1	Cancer	59	m	Training	yes				NA	IV
2023-02-01	FTBJ0P0121-1-THN1	Cancer	71	m	Training	no	2024-01-15			LUSC	III
2023-02-02	FTBJ0P0122-1-THN1	Cancer	72	m	Training	no	2024-01-02	MET gain		LCNEC	IV
2023-02-02	FTBJ0P0123-1-THN1	Cancer	NA	NA	Validation	yes				NA	III
2023-02-07	FTBJ0P0127-1-THN1	Cancer	73	f	Validation	yes		PD-L1		LUAD	I
2023-02-08	FTBJ0P0129-1-THN1	Cancer	82	f	Validation	yes		EGFR	EGFR	LUSC	II
2023-02-08	FTBJ0P0132-1-THN1	Cancer	58	f	Training	yes				LUAD	III
2023-02-13	FTBJ0P0133-1-THN1	Cancer	36	m	Training	yes				LUAD	I
2023-02-13	FTBJ0P0134-1-THN1	Cancer	58	m	Training	yes				LUSC	III
2023-02-13	FTBJ0P0135-1-THN1	Cancer	76	m	Validation	yes				LUSC	IV
2023-02-13	FTBJ0P0136-1-THN1	Cancer	NA	NA	Training	yes		EGFR	EGFR	LUAD	I
2023-02-13	FTBJ0P0137-1-THN1	Cancer	67	f	Validation	yes		EGFR	EGFR	LUAD	III
2023-02-13	FTBJ0P0138-1-THN1	Cancer	63	f	Training	yes				LUAD	I
2023-02-13	FTBJ0P0139-1-THN1	Cancer	67	m	Training	yes				LUSC	IV
2023-02-15	FTBJ0P0141-1-THN1	Cancer	91	m	Training	yes				LCNEC	IV
2023-02-15	FTBJ0P0142-1-THN1	Cancer	72	m	Training	yes		EGFR L858R	EGFR L858R	LUAD	III
2023-02-15	FTBJ0P0143-1-THN1	Cancer	58	f	Training	yes				LUAD	IV
2023-03-07	FTBJ0P0146-1-THN1	Cancer	69	m	Training	yes		EGFR G719	EGFR G719	LUSC	IV
2023-03-07	FTBJ0P0148-1-THN1	Cancer	83	f	Training	yes				LUAD	I
2023-03-08	FTBJ0P0149-1-THN1	Cancer	43	f	Training	yes				NA	I
2023-03-08	FTBJ0P0150-1-THN1	Cancer	61	f	Training	no	2024-02-09	EGFR	EGFR	LUAD	I
2023-03-09	FTBJ0P0151-1-THN1	Cancer	83	f	Training	yes				LUAD	II
2023-03-09	FTBJ0P0152-1-THN1	Cancer	72	m	Training	yes				LUAD	I
2023-03-10	FTBJ0P0153-1-THN1	Cancer	50	m	Training	yes				LUAD	III
2023-03-10	FTBJ0P0154-1-THN1	Cancer	47	m	Training	yes				LUSC	III
2023-03-13	FTBJ0P0156-1-THN1	Cancer	65	f	Training	yes				LUAD	I
2023-03-13	FTBJ0P0157-1-THN1	Cancer	73	NA	Validation	no	2024-01-07			LUSC	I
2023-03-15	FTBJ0P0158-1-THN1	Cancer	63	m	Training	yes		PD-L1		LUAD	III
2023-03-15	FTBJ0P0159-1-THN1	Cancer	82	NA	Validation	no	2023-09-09			LUAD	III
2023-03-15	FTBJ0P0160-1-THN1	Cancer	74	m	Training	yes				LUAD	I
2023-03-15	FTBJ0P0161-1-THN1	Cancer	65	m	Training	no	2023-11-15	ALK		LCNEC	III
2023-03-16	FTBJ0P0162-1-THN1	Cancer	48	f	Training	yes		EGFR, MET gain	EGFR	LUAD	IV
2023-03-17	FTBJ0P0163-1-THN1	Cancer	59	m	Training	yes				LUAD	IV
2023-03-17	FTBJ0P0164-1-THN1	Cancer	48	m	Training	yes				LUAD	IV
2023-03-20	FTBJ0P0165-1-THN1	Cancer	63	m	Training	no	2024-03-15			LUAD	I
2023-03-20	FTBJ0P0166-1-THN1	Cancer	73	m	Validation	yes		MET gain		LUAD	I
2023-03-20	FTBJ0P0167-1-THN1	Cancer	48	m	Training	yes		EGFR	EGFR	LUAD	I
2023-03-20	FTBJ0P0168-1-THN1	Cancer	69	f	Training	yes				LUAD	IV
2023-03-23	FTBJ0P0169-1-THN1	Cancer	68	f	Training	yes				LUSC	I
2023-03-23	FTBJ0P0170-1-THN1	Cancer	54	f	Training	no	2023-08-30			LUAD	I
2023-04-03	FTBJ0P0172-1-THN1	Cancer	75	f	Training	yes				LUAD	I
NA	healthy10	healthy	22	m	Validation
NA	healthy96	healthy	22	f	Validation
NA	healthy97	healthy	22	m	Training
NA	healthy55	healthy	23	m	Training
NA	healthy59	healthy	23	f	Training
NA	healthy62	healthy	23	f	Training
NA	healthy1	healthy	24	f	Training
NA	healthy46	healthy	24	m	Training
NA	healthy8	healthy	24	m	Training
NA	healthy94	healthy	24	m	Validation
NA	healthy99	healthy	24	m	Validation
NA	healthy49	healthy	25	f	Training
NA	healthy70	healthy	25	f	Training
NA	healthy88	healthy	25	f	Training
NA	healthy90	healthy	25	f	Validation
NA	healthy64	healthy	26	f	Training
NA	healthy68	healthy	26	f	Training
NA	healthy82	healthy	26	f	Validation
NA	healthy22	healthy	27	f	Training
NA	healthy85	healthy	27	m	Validation
NA	healthy28	healthy	28	m	Validation
NA	healthy35	healthy	28	m	Training
NA	healthy4	healthy	28	f	Training
NA	healthy47	healthy	28	f	Validation
NA	healthy65	healthy	28	m	Training
NA	healthy9	healthy	28	m	Training
NA	healthy98	healthy	28	m	Training
NA	healthy100	healthy	30	f	Validation
NA	healthy12	healthy	30	m	Training
NA	healthy27	healthy	30	f	Training
NA	healthy32	healthy	30	m	Training
NA	healthy33	healthy	30	f	Validation
NA	healthy40	healthy	30	f	Training
NA	healthy78	healthy	30	m	Training
NA	healthy86	healthy	30	m	Training
NA	healthy31	healthy	31	f	Training
NA	healthy36	healthy	31	f	Training
NA	healthy74	healthy	31	m	Training
NA	healthy89	healthy	31	f	Training
NA	healthy93	healthy	31	m	Training
NA	healthy44	healthy	32	f	Training
NA	healthy72	healthy	32	f	Training
NA	healthy20	healthy	33	f	Training
NA	healthy26	healthy	33	m	Training
NA	healthy34	healthy	33	f	Training
NA	healthy43	healthy	33	f	Validation
NA	healthy48	healthy	33	f	Training
NA	healthy6	healthy	33	m	Training
NA	healthy71	healthy	33	m	Training
NA	healthy75	healthy	33	m	Training
NA	healthy80	healthy	33	m	Validation
NA	healthy84	healthy	33	f	Training
NA	healthy2	healthy	34	m	Validation
NA	healthy25	healthy	34	m	Training
NA	healthy95	healthy	34	f	Training
NA	healthy13	healthy	35	m	Training
NA	healthy3	healthy	35	m	Validation
NA	healthy39	healthy	35	m	Training
NA	healthy42	healthy	35	m	Training
NA	healthy58	healthy	35	f	Training
NA	healthy63	healthy	35	f	Validation
NA	healthy92	healthy	35	m	Training
NA	healthy37	healthy	36	f	Training
NA	healthy56	healthy	36	m	Validation
NA	healthy57	healthy	36	f	Validation
NA	healthy67	healthy	36	m	Training
NA	healthy7	healthy	36	m	Training
NA	healthy73	healthy	36	m	Validation
NA	healthy87	healthy	36	f	Training
NA	healthy16	healthy	37	m	Training
NA	healthy19	healthy	37	m	Training
NA	healthy23	healthy	37	m	Training
NA	healthy51	healthy	37	m	Training
NA	healthy41	healthy	38	f	Validation
NA	healthy45	healthy	38	m	Validation
NA	healthy50	healthy	40	m	Training
NA	healthy53	healthy	40	m	Validation
NA	healthy69	healthy	40	m	Training
NA	healthy91	healthy	40	m	Validation
NA	healthy30	healthy	41	f	Training
NA	healthy5	healthy	42	f	Training
NA	healthy52	healthy	42	f	Training
NA	healthy17	healthy	43	m	Training
NA	healthy29	healthy	43	m	Validation
NA	healthy66	healthy	43	m	Training
NA	healthy61	healthy	59	m	Validation
NA	healthy60	healthy	66	f	Validation
NA	healthy79	healthy	68	f	Training
NA	healthy76	healthy	70	m	Training
NA	healthy77	healthy	70	m	Validation
NA	healthy11	healthy	NA	m	Training
NA	healthy14	healthy	NA	f	Training
NA	healthy15	healthy	NA	f	Validation
NA	healthy18	healthy	NA	f	Validation
NA	healthy21	healthy	NA	f	Training
NA	healthy24	healthy	NA	m	Training
NA	healthy38	healthy	NA	f	Training
NA	healthy54	healthy	NA	m	Training
NA	healthy81	healthy	NA	m	Validation
NA	healthy83	healthy	NA	f	Training

## Sheet: TableS2.142 external 
Table S2. Information of 142 samples of the external independent test cohort
sample	age	gender	group
XHQH0P0045.1.TWN1			healthy
XHQH0P0044.1.TWN1			healthy
XHQH0P0043.1.TWN1			healthy
XHBZ0P0044.1.TWN1			healthy
XHBZ0P0043.1.TWN1			healthy
XHBZ0P0041.1.TWN1			healthy
XHBZ0P0040.1.TWN1			healthy
XHBZ0P0039.1.TWN1			healthy
XHBZ0P0038.1.TWN1			healthy
XHBZ0P0031.1.TWN1			healthy
XHBZ0P0030.1.TWN1			healthy
XHBZ0P0028.1.TWN1			healthy
XHBZ0P0027.1.TWN1			healthy
XHBZ0P0026.1.TWN1			healthy
XHBZ0P0025.1.TWN1			healthy
XHBZ0P0024.1.TWN1			healthy
XHBZ0P0022.1.TWN1			healthy
XHBZ0P0004.1.TWN1			healthy
XHBZ0P0002.1.TWN1			healthy
WHAT0P0102.1.THN1	28	m	healthy
WHAT0P0101.1.THN1	22	m	healthy
WHAT0P0100.1.THN1	22	f	healthy
WHAT0P0099.1.THN1	34	f	healthy
WHAT0P0098.1.THN1	24	m	healthy
WHAT0P0097.1.THN1	31	m	healthy
WHAT0P0096.1.THN1	35	m	healthy
WHAT0P0095.1.THN1	40	m	healthy
WHAT0P0094.1.THN1	25	f	healthy
WHAT0P0093.1.THN1	31	f	healthy
WHAT0P0092.1.THN1	25	f	healthy
WHAT0P0091.1.THN1	36	f	healthy
WHAT0P0090.1.THN1	30	m	healthy
WHAT0P0089.1.THN1	27	m	healthy
WHAT0P0088.1.THN1	33	f	healthy
WHAT0P0087.1.THN1		f	healthy
WHAT0P0086.1.THN1	26	f	healthy
WHAT0P0085.1.THN1		m	healthy
WHAT0P0084.1.THN1	33	m	healthy
WHAT0P0083.1.THN1	68	f	healthy
WHAT0P0082.1.THN1	30	m	healthy
WHAT0P0081.1.THN1	70	m	healthy
WHAT0P0080.1.THN1	70	m	healthy
WHAT0P0078.1.THN1	31	m	healthy
WHAT0P0077.1.THN1	36	m	healthy
WHAT0P0076.1.THN1	32	f	healthy
WHAT0P0075.1.THN1	33	m	healthy
WHAT0P0074.1.THN1	25	f	healthy
WHAT0P0072.1.THN1	26	f	healthy
WHAT0P0068.1.THN1	26	f	healthy
WHAT0P0067.1.THN1	35	f	healthy
WHAT0P0066.1.THN1	23	f	healthy
WHAT0P0064.1.THN1	66	f	healthy
WHAT0P0063.1.THN1	23	f	healthy
WHAT0P0062.1.THN1	35	f	healthy
WHAT0P0061.1.THN1	36	f	healthy
WHAT0P0060.1.THN1	36	m	healthy
WHAT0P0059.1.THN1	23	m	healthy
WHAT0P0058.1.THN1		m	healthy
WHAT0P0056.1.THN1	42	f	healthy
WHAT0P0055.1.THN1	37	m	healthy
WHAT0P0054.1.THN1	40	m	healthy
WHAT0P0053.1.THN1	25	f	healthy
WHAT0P0050.1.THN1	28	f	healthy
WHAT0P0049.1.THN1	24	m	healthy
WHAT0P0047.1.THN1	32	f	healthy
WHAT0P0045.1.THN1	35	m	healthy
WHAT0P0044.1.THN1	38	f	healthy
WHAT0P0042.1.THN1	30	f	healthy
WHAT0P0039.1.THN1	36	f	healthy
WHAT0P0036.1.THN1	33	f	healthy
WHAT0P0035.1.THN1	30	f	healthy
FTGY0P0233-1-TWN1	59	m	Cancer
FTGY0P0232-1-TWN1	57	m	Cancer
FTGY0P0226-1-TWN1	68	m	Cancer
FTGY0P0216-1-TWN1	57	m	Cancer
FTGY0P0214-1-TWN1	57	m	Cancer
FTGY0P0200-1-TWN1	67	f	Cancer
FTGY0P0189-1-TWN1			Cancer
FTGY0P0178-1-TWN1	54	m	Cancer
FTGY0P0163-1-TWN1	70	f	Cancer
FTGY0P0156-1-TWN1	62	m	Cancer
FTGY0P0141-1-TWN1	56	f	Cancer
FTGY0P0136-1-TWN1	41	m	Cancer
FTGY0P0128-1-TWN1	45	f	Cancer
FTGY0P0126-1-TWN1	75	m	Cancer
FTGY0P0118-1-TWN1	63	f	Cancer
FTGY0P0113-1-TWN1	68	m	Cancer
FTGY0P0110-1-TWN1	50	f	Cancer
FTGY0P0092-1-TWN1	72	m	Cancer
FTGY0P0088-1-TWN1	51	f	Cancer
FTGY0P0081-1-TWN1			Cancer
FTGY0P0070-1-TWN1			Cancer
FTGY0P0066-1-TWN1			Cancer
FTGY0P0061-1-TWN1			Cancer
FTGY0P0022-1-TWN1			Cancer
FTGY0P0007-1-TWN1			Cancer
FTGY0P0004-1-TWN1			Cancer
FTGY0P0003-1-TWN1			Cancer
FTGY0P0001-1-TWN1			Cancer
FTBZ0P0048-1-TWN1			Cancer
FTBZ0P0047-1-TWN1			Cancer
FTBZ0P0045-1-TWN1			Cancer
FTBZ0P0044-1-TWN1			Cancer
FTBZ0P0042-1-TWN1			Cancer
FTBZ0P0040-1-TWN1			Cancer
FTBZ0P0039-1-TWN1			Cancer
FTBZ0P0038-1-TWN1			Cancer
FTBZ0P0037-1-TWN1			Cancer
FTBZ0P0036-1-TWN1			Cancer
FTBZ0P0034-1-TWN1			Cancer
FTBZ0P0032-1-TWN1			Cancer
FTBZ0P0030-1-TWN1			Cancer
FTBZ0P0029-1-TWN1			Cancer
FTBZ0P0028-1-TWN1			Cancer
FTBZ0P0027-1-TWN1			Cancer
FTBZ0P0024-1-TWN1			Cancer
FTBZ0P0022-1-TWN1			Cancer
FTBZ0P0021-1-TWN1			Cancer
FTBZ0P0020-1-TWN1			Cancer
FTBZ0P0019-1-TWN1			Cancer
FTBZ0P0018-1-TWN1			Cancer
FTBZ0P0017-1-TWN1			Cancer
FTBZ0P0011-1-TWN1			Cancer
FTBZ0P0009-1-TWN1			Cancer
FTBZ0P0006-1-TWN1			Cancer
FTBZ0P0005-1-TWN1			Cancer
FTBZ0P0003-1-TWN1			Cancer
FTBZ0P0001-1-TWN1			Cancer
FTBD3P0015-1-TWN1			Cancer
FTBD3P0013-1-TWN1			Cancer
FTBD3P0012-1-TWN1			Cancer
FTBD3P0011-1-TWN1			Cancer
FTBD3P0010-1-TWN1			Cancer
FTBD3P0009-1-TWN1			Cancer
FTBD3P0008-1-TWN1			Cancer
FTBD3P0007-1-TWN1			Cancer
FTBD3P0006-1-TWN1			Cancer
FTBD3P0005-1-TWN1			Cancer
FTBD3P0004-1-TWN1			Cancer
FTBD3P0003-1-TWN1			Cancer
FTBD3P0002-1-TWN1			Cancer
FTBD3P0001-1-TWN1			Cancer

## Sheet: TableS3.16 aged healthy
Table S3. Information of 16 aged healthy samples
sample	age	group
SS11	42	healthy
SS5	43	healthy
SS8	46	healthy
SS9	48	healthy
SS14	49	healthy
SS7	50	healthy
SS1	51	healthy
SS4	53	healthy
SS15	56	healthy
SS13	59	healthy
SS16	59	healthy
SS18	59	healthy
SS6	70	healthy
SS17	71	healthy
SS19	71	healthy
SS12	72	healthy
